# Supplementary material for: The non-linear and lagged short-term relationship between rainfall and leptospirosis and the intermediate role of floods in the Philippines
Source: PLoS Negl Trop Dis. 2018 Apr 16;12(4):e0006331. doi: 10.1371/journal.pntd.0006331 (PMC5919665; doi:10.1371/journal.pntd.0006331)
Supplement: S1 Dataset — (XLSX) [file pntd.0006331.s011.xlsx]

## Sheet: Sheet1
week	lepto	precip	tavg	tmax	tmin	humid	flood	year	weekoy	pr
1	1	0.725636	26.4529	29.6634	23.3771	71.187	0	2001	1	0.0725636
2	1	67.0764	27.8701	30.9351	25.2052	74.4156	0	2001	2	6.70764
3	0	0	26.7571	29.8571	24.1143	71	0	2001	3	0
4	3	1.02	28.1857	31.2143	24.8429	72.5714	0	2001	4	0.102
5	1	3.06	27.8286	30.4857	25.5571	77	0	2001	5	0.306
6	2	16.26	27.7	31.3143	24.2714	69	0	2001	6	1.626
7	2	1.78	27.1429	30.7571	23.9286	67.2857	0	2001	7	0.178
8	1	29.7391	26.9546	30.0117	23.8182	81.2208	0	2001	8	2.97391
9	1	4.31	28.1429	30.8286	24.9714	73	0	2001	9	0.431
10	2	2.8	28.0857	31.3	24.6	70.7143	0	2001	10	0.28
11	1	4.394	28.1786	31.3143	24.81	70.7143	0	2001	11	0.4394
12	0	3.31364	29.0104	32.8569	26.283	70.8961	0	2001	12	0.331364
13	0	15.5	29.2429	31.9143	26.2143	72.7143	0	2001	13	1.55
14	0	0.983182	29.9538	33.391	26.5332	66.8204	0	2001	14	0.0983182
15	0	28.8109	29.9987	32.8182	27.1338	70.2468	0	2001	15	2.88109
16	0	0.0633333	30.7574	34.5359	27.4259	66.8474	0	2001	16	0.0063333
17	0	7	30.7714	34.1143	26.7286	66.7143	0	2001	17	0.7
18	0	11.5856	30.8857	34.4571	27.6464	67.8333	0	2001	18	1.15856
19	1	108.343	29.6325	33.1442	26.448	74.0649	0	2001	19	10.8343
20	0	9.59156	30.976	34.5805	27.415	70.1619	0	2001	20	0.959156
21	4	45.2623	29.1743	32.3292	26.3696	78.1727	0	2001	21	4.52623
22	4	19.375	29.9286	32.6929	26.7548	74.4167	0	2001	22	1.9375
23	2	181.1	29.3	32.8429	26.1857	75.5714	0	2001	23	18.11
24	1	87.12	29.6714	32.4714	26.3571	75.8571	0	2001	24	8.712
25	1	187.19	29.0571	31.7286	26.2857	77.2857	0	2001	25	18.719
26	1	221.23	28.2	31.4429	25.6571	80.7143	0	2001	26	22.123
27	1	127	28.0286	30.1143	25.6714	82.2857	0	2001	27	12.7
28	2	6.61	28.7286	31.2857	25.8714	80.7143	0	2001	28	0.661
29	7	184.846	28.3571	31.4571	25.5429	81	0	2001	29	18.4846
30	13	32.0064	28.2857	30.3857	25.7143	81.5714	0	2001	30	3.20064
31	6	22.1	28.7571	31.0857	26.2286	80.5714	0	2001	31	2.21
32	4	134.431	28.2416	30.3844	25.7727	82.7143	0	2001	32	13.4431
33	3	106.276	28.1182	30.667	25.7201	82.5182	0	2001	33	10.6276
34	3	78.3366	28.3648	31.0487	25.4734	82.2416	0	2001	34	7.83365
35	17	83.561	28.4434	31.2197	25.5901	80.9532	0	2001	35	8.3561
36	9	85.2971	28.4962	31.1999	25.6935	81.4455	0	2001	36	8.52971
37	7	90.61	28.2195	30.8675	25.5507	81.5844	0	2001	37	9.061
38	1	71.7268	28.146	30.9817	25.4886	81.726	0	2001	38	7.17268
39	2	88.7244	28.4247	31.0377	25.6455	80.9351	0	2001	39	8.87244
40	2	69.2783	28.8964	31.4488	25.7083	78.5595	0	2001	40	6.92783
41	5	91.94	28.3143	30.9429	25.6286	83	0	2001	41	9.194
42	2	152.65	28.2429	30.3571	25.8714	83.5714	0	2001	42	15.265
43	1	11.17	28.5571	31.1143	24.7857	78	0	2001	43	1.117
44	2	5.073	29.2935	32.1935	25.5195	74.4675	0	2001	44	0.5073
45	3	62.3	28.8	31.7143	25.7	73.5714	0	2001	45	6.23
46	1	27.18	28.0857	30.4429	24.7714	76	0	2001	46	2.718
47	3	0	27.1	29.6143	23.3571	64.7143	0	2001	47	0
48	0	6.63091	27.4	30.2857	22.8571	68	0	2001	48	0.663091
49	0	60.2	27.7143	31.4571	23.4857	75.1429	0	2001	49	6.02
50	0	44.0982	27.8935	30.6727	24.0078	71.4935	0	2001	50	4.40982
51	0	1.38909	27.6429	30.1727	24.613	71.6104	0	2001	51	0.138909
52	0	0.923636	25.7875	28.5023	22.5784	70.1818	0	2001	52	0.0923636
53	1	1.62746	26.3723	29.2335	23.0031	71.0961	0	2002	1	0.162745
54	0	0	25.6286	29.1286	21.1571	71	0	2002	2	0
55	0	1.52	27.7286	31	24.1	74.7143	0	2002	3	0.152
56	0	0.76	27.1286	29.8714	23.6571	73	0	2002	4	0.076
57	0	17.27	25.8429	29.1429	22.3714	75.7143	0	2002	5	1.727
58	0	4.31	26.8286	29.3286	23.9429	77.2857	0	2002	6	0.431
59	0	1.78	26.0714	29.3	23.0571	71.5714	0	2002	7	0.178
60	0	0.76	27.0143	30.2286	22.9143	70.2857	0	2002	8	0.076
61	1	0.51	26.7286	29.7714	23.8	71.1429	0	2002	9	0.051
62	0	2.79	26.9286	30.0714	22.7143	68.1429	0	2002	10	0.279
63	0	5.59	28.5429	32.3286	24.8714	73.1429	0	2002	11	0.559
64	0	4.57	28.9	32.3571	25.0571	67.5714	0	2002	12	0.457
65	0	0	29.5857	33.8143	25.1571	63.5714	0	2002	13	0
66	0	0.138182	29.8013	33.6766	25.6026	69.7273	0	2002	14	0.0138182
67	0	7.11	29.3143	33.6	25.4	66.8571	0	2002	15	0.711
68	0	8.38	29.3	33.8714	25.8429	72.7143	0	2002	16	0.838
69	0	0	29.8286	33.4286	25.6	69	0	2002	17	0
70	0	0	30.5571	34.2857	26.6571	64.2857	0	2002	18	0
71	0	0.76	31.1571	35.0286	27.1143	67.5714	0	2002	19	0.076
72	0	36.9216	30.3414	33.7114	27.0614	75.0429	0	2002	20	3.69216
73	1	56.1583	29.3747	32.4064	26.3326	77.8091	0	2002	21	5.61583
74	3	84.8248	29.1686	31.7527	26.1104	78.7803	0	2002	22	8.48248
75	1	18.29	29.6143	32.2571	25.6286	77.7143	0	2002	23	1.829
76	3	0.76	31.1	34.5714	27.1286	72.7143	0	2002	24	0.076
77	1	63.2606	29.3518	32.6967	25.961	77.5699	0	2002	25	6.32606
78	2	9.15	29.4571	32.6429	26.3286	77.2857	1	2002	26	0.915
79	3	496.57	27.3286	29.6429	24.3571	88.7143	1	2002	27	49.657
80	2	343.16	27.2714	29.4429	24.4	87.8571	1	2002	28	34.316
81	32	340.61	27.9429	31.2714	24.5714	83.2857	1	2002	29	34.061
82	47	79.5	27.3286	29.8857	24.9429	86.4286	1	2002	30	7.95
83	27	43.69	28.1429	31.4	24.3857	81.8571	0	2002	31	4.369
84	24	36.33	28.8286	31.0571	26.0429	80.4286	0	2002	32	3.633
85	10	132.08	27.9143	30.6	25.4	82.8571	0	2002	33	13.208
86	12	112.78	28.9286	32.3571	25	81.2857	0	2002	34	11.278
87	20	34.54	29.3	31.9143	25.2143	79.5714	0	2002	35	3.454
88	6	38.2682	28.0091	30.6688	25.2857	84.6364	0	2002	36	3.82682
89	11	44.71	27.3571	30.1571	24.6714	85.2857	0	2002	37	4.471
90	11	9.14	27.9714	31	25.3429	83.8571	0	2002	38	0.914
91	21	37.59	29.1	31.6	25.7714	80.5714	0	2002	39	3.759
92	11	33.53	28.1	30.8429	25.4143	83.5714	0	2002	40	3.353
93	9	123.69	28.3857	31.5143	24.9714	84.1429	0	2002	41	12.369
94	5	37.59	28.9	31.8714	26.0143	82.1429	0	2002	42	3.759
95	11	41.4	29.4844	33.213	26.1779	76.1818	0	2002	43	4.14
96	1	10.16	28.1571	30.7143	25.0143	82	0	2002	44	1.016
97	3	71.63	27.2857	29.8714	23.9286	84.5714	0	2002	45	7.163
98	4	7.87	29.2714	32.2714	26.3286	76.8571	0	2002	46	0.787
99	9	13.21	28.2714	31.0143	25.1714	73.4286	0	2002	47	1.321
100	3	5.33	27.4286	29.8571	24.5857	74.4286	0	2002	48	0.533
101	1	9.4	28.3571	31.8429	25.5	74.2857	0	2002	49	0.94
102	1	12.2	27.1	30.0286	24.1429	71.7143	0	2002	50	1.22
103	1	7.37	28.1857	31.8571	24.7857	73	0	2002	51	0.737
104	1	1.53	28.225	31.2375	25.0875	76.25	0	2002	52	0.153
105	2	8.64	26.7714	29.4714	23.5714	71.4286	0	2003	1	0.864
106	1	1.52	27.1571	29.6143	24.3	76.2857	0	2003	2	0.152
107	1	7.11	25.8429	29.1429	22.6143	73.1429	0	2003	3	0.711
108	1	0	26.4571	30.4286	22.3429	73.8571	0	2003	4	0
109	0	0	26.2	29.2571	22.9571	73	0	2003	5	0
110	1	0.346364	27.0104	29.9078	23.3571	70.8701	0	2003	6	0.0346364
111	0	7.87	28.2143	32.1143	23.6714	64.4286	0	2003	7	0.787
112	0	0.51	27.2429	30.7571	23.3	65.5714	0	2003	8	0.051
113	0	5.5847	28.1475	31.2732	25.0343	71.448	0	2003	9	0.55847
114	0	1.52	28.0571	31.7571	24.9	68.8571	0	2003	10	0.152
115	0	4.394	27.7357	31.4	24.41	65.7143	0	2003	11	0.4394
116	0	8.03155	29.0108	32.1144	26.0005	70.861	0	2003	12	0.803155
117	0	0.0425	29.1048	32.9857	25.4548	66.0357	0	2003	13	0.00425
118	0	1.52	29.7857	32.9143	26.6	71.1429	0	2003	14	0.152
119	1	0	30.9143	34.9143	26.3	64.8571	0	2003	15	0
120	0	0	30.1714	33.4714	27.1714	70.5714	0	2003	16	0
121	0	1.53	30.5143	34.2	27.4714	69.1429	0	2003	17	0.153
122	0	0	30.8857	34.4286	27.5714	70.1429	0	2003	18	0
123	0	8.38	30.6286	34.1143	27.7429	71.8571	0	2003	19	0.838
124	0	0	30.8286	34.5714	27.7857	72.8571	0	2003	20	0
125	1	158.49	28.3143	30.9	25.4429	83.2857	0	2003	21	15.849
126	2	225.04	26.7143	28.5143	25.0714	88.5714	0	2003	22	22.504
127	14	10.92	29.2857	31.4857	26.4143	82.1429	0	2003	23	1.092
128	21	70.62	28.3571	31	25.5143	83.5714	0	2003	24	7.062
129	10	117.729	28.531	31.8262	24.7952	81.7976	0	2003	25	11.7729
130	3	25.91	29.3714	32.9286	25.7571	79.4286	0	2003	26	2.591
131	8	29.46	28.8571	31.4857	26.1429	81.4286	0	2003	27	2.946
132	2	53.59	29.5714	32.8571	26.3571	81	0	2003	28	5.359
133	3	48	29.0429	31.8857	25.9143	84.1429	0	2003	29	4.8
134	1	166.88	28.5	31.6857	24.7571	84	0	2003	30	16.688
135	8	25.91	29.0714	31.4143	26.4714	83.8571	1	2003	31	2.591
136	5	87.38	28.1286	30.3286	25.1	86.2857	1	2003	32	8.738
137	3	104.65	27.9286	30.7	25.6143	86	1	2003	33	10.465
138	9	169.367	28.0814	30.53	25.01	82.7857	1	2003	34	16.9367
139	6	147.218	28.0512	31.0599	25.3018	82.3299	1	2003	35	14.7218
140	2	157.48	27.6	29.7	24.2571	86.7143	1	2003	36	15.748
141	3	60.97	27.6714	30.1	24.5429	86	0	2003	37	6.097
142	7	30.0145	27.8727	29.7195	25.6455	85.6493	0	2003	38	3.00145
143	3	36.82	28.3857	31.1286	25.7857	84.2857	0	2003	39	3.682
144	9	7.87	29.4	31.8857	26.8571	81.4286	0	2003	40	0.787
145	4	55.38	28.7857	31.3	25.5143	82.5714	0	2003	41	5.538
146	2	33.53	27.9143	30.4143	25.0143	84.1429	0	2003	42	3.353
147	1	1.02	28.1	30.5714	25.3429	82.2857	0	2003	43	0.102
148	5	12.2	28.6571	31.2286	26.1	83.4286	0	2003	44	1.22
149	0	59.7	28.2429	30.8	25.5286	80.8571	0	2003	45	5.97
150	0	61.21	28.4429	31.3143	25.3143	81.7143	0	2003	46	6.121
151	2	4.57	28.9143	31.5857	26.2571	82	0	2003	47	0.457
152	4	0	27.9286	30.3571	25.3714	84	0	2003	48	0
153	0	0	27.3857	30.3857	24.1143	87.4286	0	2003	49	0
154	2	23.9992	27.3798	29.8452	25.0119	86.6753	0	2003	50	2.39992
155	0	5.82644	27.1367	29.8356	24.2651	75.2567	0	2003	51	0.582644
156	2	0	26.075	28.4625	23.1125	83.5	0	2003	52	0
157	2	1.02	26.6286	29.7857	23.7714	82.4286	0	2004	1	0.102
158	1	0.25	26.6714	29.5286	23.7714	83.8571	0	2004	2	0.025
159	0	0	27.6571	29.9143	24.6	80.2857	0	2004	3	0
160	0	7.11273	26.9533	29.7208	23.7688	75.3636	0	2004	4	0.711273
161	0	0	27.3429	29.9	23.9429	80.7143	0	2004	5	0
162	1	13.97	26.9857	29.6714	24.1857	82.1429	0	2004	6	1.397
163	0	0	26.4286	29.1286	23.2714	78.8571	0	2004	7	0
164	0	36.32	27.2143	29.4857	24.2571	83.1429	0	2004	8	3.632
165	0	0	28.8143	32.2571	25.4857	81	0	2004	9	0
166	0	0	27.8571	31.1571	24.8286	82.4286	0	2004	10	0
167	0	0	28.5429	31.8286	25.2286	80.5714	0	2004	11	0
168	0	0	28.4143	31.0143	26.0286	82.7143	0	2004	12	0
169	1	0	29.4286	33.0571	26.4	70.8571	0	2004	13	0
170	0	0	29.6571	33.2143	25.5571	68.7143	0	2004	14	0
171	0	0	29.3571	31.9429	26.6714	74.2857	0	2004	15	0
172	1	0	30.0286	33.3714	27.1714	69.8571	0	2004	16	0
173	1	0	31.4286	35.1286	26.7714	60.2857	0	2004	17	0
174	0	0	30.9571	34.4286	27.7857	66.2857	0	2004	18	0
175	2	44.71	30.3429	34.1857	26.4429	71.5714	0	2004	19	4.471
176	0	41.92	30.0714	33.3286	25.6714	73.8571	0	2004	20	4.192
177	2	188.98	28.0857	30.9857	25.1	82.2857	0	2004	21	18.898
178	2	11.43	29.2286	31.9286	26.6714	75	0	2004	22	1.143
179	3	56.65	27.2286	29.6	24.8714	85.1429	0	2004	23	5.665
180	0	42.17	29.0571	32.2714	25.8	75.7143	0	2004	24	4.217
181	4	76.21	29.0143	31.3857	26.8286	79	0	2004	25	7.621
182	1	54.37	28.3	29.8429	25.3571	84	0	2004	26	5.437
183	3	19.8	29.1	31.4857	26.3714	80.4286	0	2004	27	1.98
184	4	6.1	29.7286	32.6286	26.0143	74	0	2004	28	0.61
185	0	35.06	28.3286	32.0857	24.8857	79.4286	0	2004	29	3.506
186	0	79.7664	27.4948	30.2987	25.0792	82.961	0	2004	30	7.97664
187	5	70.7036	28.426	30.7052	26.2507	81.7662	0	2004	31	7.07036
188	7	34.04	27.3571	29	25.5286	84.8571	0	2004	32	3.404
189	9	112.79	27.6571	29.7286	24.9714	85.1429	0	2004	33	11.279
190	8	42.17	28.5714	30.5143	25.9571	83.1429	0	2004	34	4.217
191	18	139.7	28.4429	30.4714	25.9857	83.1429	0	2004	35	13.97
192	9	52.32	29.1857	31.1143	27.1143	78.8571	0	2004	36	5.232
193	19	0.76	28.7571	31.2857	26.5	76.5714	0	2004	37	0.076
194	7	43.94	28.3714	30.8143	25.3429	78.4286	0	2004	38	4.394
195	6	5.08	29.9	32.4714	26.6286	72.7143	0	2004	39	0.508
196	4	31.24	28.3429	30.8714	25.6857	77.7143	0	2004	40	3.124
197	2	11.69	27.8714	29.8286	25.0571	76.7143	0	2004	41	1.169
198	2	0.76	28.5571	31.0714	25.8857	70.7143	0	2004	42	0.076
199	2	0	28.7857	31.4	25.9143	68.4286	0	2004	43	0
200	2	11.68	28.3286	31.4143	25.2143	73.1429	0	2004	44	1.168
201	0	12.2	28.0429	30.5714	25.0714	76.5714	0	2004	45	1.22
202	0	7.11	27.9143	30.4571	25.2714	75.4286	0	2004	46	0.711
203	2	24.13	27.5429	30.3714	24.6714	78.8571	0	2004	47	2.413
204	0	38.11	27.8	30.4286	24.8571	76.4286	0	2004	48	3.811
205	2	35.31	26.8143	29.1143	24.3857	79.5714	0	2004	49	3.531
206	5	0	27.5	30.4857	24.6571	70.8571	0	2004	50	0
207	5	0	27.2429	29.8143	24.9429	74	0	2004	51	0
208	0	0	26.6	29.3111	23.5667	73.2222	0	2004	52	0
209	1	4.07	26.7143	28.8571	23.9	75.4286	0	2005	1	0.407
210	0	1.02	26.2714	29.1571	23.2143	75	0	2005	2	0.102
211	0	4.07	25.2429	27.6714	22.2571	74.5714	0	2005	3	0.407
212	0	0	26.3286	29.5429	22.6714	70.4286	0	2005	4	0
213	0	0.369091	26.5467	29.6312	23.6701	72.8312	0	2005	5	0.0369091
214	0	13.21	26.7857	30.2714	23.9571	69.2857	0	2005	6	1.321
215	1	0.25	28.1429	32	24.6	63.7143	0	2005	7	0.025
216	0	0	28.2143	30.9429	24.7143	71.1429	0	2005	8	0
217	1	1.02	27.8	30.9714	24.0571	66.7143	0	2005	9	0.102
218	1	0	26.8571	30.5143	23.3571	65.8571	0	2005	10	0
219	1	7.87	27.9286	30.6286	25.0429	67.5714	0	2005	11	0.787
220	1	0.76	28.4857	32.0286	24.6429	66.4286	0	2005	12	0.076
221	0	0	29.7429	34.0143	25.8571	65.7143	0	2005	13	0
222	0	0.51	28.8429	32.4571	24.7429	65	0	2005	14	0.051
223	1	0	29.1429	33.0143	24.3714	63.7143	0	2005	15	0
224	0	0	29.5	32.6571	26.1143	62.2857	0	2005	16	0
225	1	0	30.3429	33.5	26.8857	70.7143	0	2005	17	0
226	0	0	31.0571	35.0429	27.4143	61.8571	0	2005	18	0
227	1	1.27	30.5857	33.7857	27.9143	74.2857	0	2005	19	0.127
228	0	9.4	30.8571	34.6	26.6714	69.7143	0	2005	20	0.94
229	1	0.51	30.0143	33.1571	26.9714	73.2857	0	2005	21	0.051
230	1	36.32	29.2143	32.6571	25.9857	77.5714	0	2005	22	3.632
231	1	53.84	28.1286	30.6429	25.5143	82.5714	0	2005	23	5.384
232	2	35.06	30.0286	34.0429	27.1571	75.8571	0	2005	24	3.506
233	3	20.06	29.9429	33.9857	26.7143	73.4286	0	2005	25	2.006
234	0	46.6242	28.8858	32.343	25.9464	77.5379	0	2005	26	4.66242
235	2	46.23	28.1571	31.0857	25.1429	79.4286	0	2005	27	4.623
236	4	55.63	29.2714	32.3	26.4714	74.5714	0	2005	28	5.563
237	2	19.05	28.6857	30.6286	26.1	81	0	2005	29	1.905
238	2	21.59	28.4286	31.6429	25.4286	79	0	2005	30	2.159
239	3	30.99	28.8143	31.4714	26.1	79.5714	0	2005	31	3.099
240	4	93.98	26.3429	28.4286	24.7143	90.2857	0	2005	32	9.398
241	1	58.42	28.4857	30.5429	26.2571	80.2857	0	2005	33	5.842
242	13	25.14	28.7857	31.5857	26.1286	80.4286	0	2005	34	2.514
243	3	19.3	28.6286	30.9	25.6571	79.2857	0	2005	35	1.93
244	7	40.13	28.2	30.7286	25.1714	83.1429	0	2005	36	4.013
245	1	112.02	27.2429	30.1	24.1143	83.8571	0	2005	37	11.202
246	4	48.01	27.6286	31.1714	25.3	82	0	2005	38	4.801
247	20	40.13	28.2857	31.2857	24.7857	78.8571	0	2005	39	4.013
248	3	142.75	27.9286	31.0429	25.5286	81.4286	0	2005	40	14.275
249	4	11.68	27.9857	30.6571	25.8571	81	0	2005	41	1.168
250	5	36.83	28.7571	31.4286	26.1	74.4286	0	2005	42	3.683
251	5	88.65	27.5571	30.4286	23.6714	77.7143	0	2005	43	8.865
252	1	12.19	27.8286	30.3143	25.2571	81	0	2005	44	1.219
253	6	37.4893	28.374	31.2208	25.7545	77.7792	0	2005	45	3.74893
254	5	29.7622	28.4273	31.3792	25.4416	75.4416	0	2005	46	2.97622
255	3	22.8136	28.2545	31.1974	25.2831	74.3766	0	2005	47	2.28136
256	1	21.6179	28.0831	31.0409	24.8858	75.1169	0	2005	48	2.16179
257	0	25.67	26.8571	29.5286	25.0143	78.1429	0	2005	49	2.567
258	0	40.9	26.8429	29.4857	24.1857	81.5714	0	2005	50	4.09
259	0	0	26.4571	28.8571	24.2286	74.1429	0	2005	51	0
260	1	21.7073	26.7875	30	22.9	75.5	0	2005	52	2.17073
261	2	7.12	26.8857	29.3714	24.1	76.8571	0	2006	1	0.712
262	0	8.35636	26.5584	29.4013	23.526	76.5974	0	2006	2	0.835636
263	0	0	27.9857	31.3	25.1857	72.8571	0	2006	3	0
264	0	48	26.7714	29.1857	24.6714	82.8571	0	2006	4	4.8
265	1	7.87	27.6571	30.7571	24.7286	73.4286	0	2006	5	0.787
266	2	6.61	26.5714	29.1143	23.7143	71.7143	0	2006	6	0.661
267	1	0	27.7857	30.9286	24.8429	70.8571	0	2006	7	0
268	0	2.03	28.3429	32.0143	24.8429	69.7143	0	2006	8	0.203
269	0	43.18	27.7857	30.9	24.7857	72	0	2006	9	4.318
270	0	0	28.6571	32.1286	24.8857	68.8571	0	2006	10	0
271	0	22.61	28.8143	32.2857	25.5429	71	0	2006	11	2.261
272	1	0	29.5143	33.2571	26.1286	64	0	2006	12	0
273	0	7.11	29.0714	32.1857	26.0714	72.2857	0	2006	13	0.711
274	0	0	29.9714	33.9714	26.5429	65.8571	0	2006	14	0
275	0	0	30.2	34.2	25.9714	64.8571	0	2006	15	0
276	0	0	30.0714	33.9571	26.7286	64.1429	0	2006	16	0
277	0	0	30.6286	34.6714	27.0429	65.5714	0	2006	17	0
278	3	0	31.3857	34.9	28.2857	62	0	2006	18	0
279	1	37.08	29.8571	32.7429	27.3714	70.1429	0	2006	19	3.708
280	0	24.9	28.9	31.7	25.5143	76.8571	0	2006	20	2.49
281	0	2.54	29.6286	32.6571	26.1571	74.7143	0	2006	21	0.254
282	3	69.09	29.7429	33.6286	26.4143	74.5714	0	2006	22	6.909
283	2	9.4	30.3571	32.6571	27.6571	75.5714	0	2006	23	0.94
284	3	59.19	29.3857	33.1429	26.3286	78.8571	0	2006	24	5.919
285	1	16.76	29.7143	32.9714	26.3	75	0	2006	25	1.676
286	3	59.43	28.9571	33.1286	25.9	78.4286	0	2006	26	5.943
287	3	6.85	29.6714	31.8571	27.6571	78	0	2006	27	0.685
288	2	136.39	27.9857	29.9714	25.4	84.8571	0	2006	28	13.639
289	2	16.01	28.1571	30.3143	25.9143	83.2857	0	2006	29	1.601
290	11	190.75	26.4286	29.6286	24.2571	87.8571	0	2006	30	19.075
291	4	86.61	27.3571	29.5714	25.1286	83.8571	0	2006	31	8.661
292	29	43.19	27.9857	30.1571	25.9	84.4286	0	2006	32	4.319
293	23	75.71	27.9	29.7143	26	85.2857	0	2006	33	7.571
294	12	50.04	27.4714	29.9429	25.7	86.8571	0	2006	34	5.004
295	18	24.9	29.4	32.2429	26.6429	76.4286	0	2006	35	2.49
296	12	159.01	28.6143	32	25.6	80.2857	0	2006	36	15.901
297	4	87.63	29.7143	32.2429	26.4	77.5714	0	2006	37	8.763
298	5	95.77	28.4714	32.7429	24.9571	80.5714	0	2006	38	9.577
299	7	48	27.6286	30.4857	25.6143	83.8571	1	2006	39	4.8
300	11	82.31	28.9143	31.4429	25.8	79.5714	1	2006	40	8.231
301	28	21.08	28.0143	30.5857	25.4	79.5714	0	2006	41	2.108
302	16	0.51	28.6571	31.9286	25.4429	72	0	2006	42	0.051
303	9	22.09	28.3571	31.4143	25.7571	73.1429	0	2006	43	2.209
304	7	18.04	28.6286	31.3857	26.0143	80.1429	0	2006	44	1.804
305	2	21.08	28.7857	31.6857	26.0286	74	0	2006	45	2.108
306	7	0.51	28.9143	31.6	25.9143	74.4286	0	2006	46	0.051
307	2	0	29.4714	32.6714	26.4571	71.4286	0	2006	47	0
308	2	58.42	28.6	31.9571	24.7571	73	0	2006	48	5.842
309	2	7.11	28.7429	31.9571	25.5429	71.1429	0	2006	49	0.711
310	0	119.13	27.9	30.8286	24.7429	78.4286	0	2006	50	11.913
311	2	11.168	27.7857	30.6429	25.6857	69.5714	0	2006	51	1.1168
312	1	2.34061	27.2678	30.084	24.6907	75.1117	0	2006	52	0.234061
313	0	1.53	28.3571	31.8143	25.6571	72	0	2007	1	0.153
314	0	0.51	27	30.5714	23.4	71.7143	0	2007	2	0.051
315	0	0.51	28.2	31.7571	24.9714	68.5714	0	2007	3	0.051
316	1	0	27.5714	30.2857	24.3143	69.7143	0	2007	4	0
317	0	0	25.0857	28.0429	22.2286	68	0	2007	5	0
318	0	0	27.1714	30.8	23.6714	70.5714	0	2007	6	0
319	1	0.888	27.7571	31.2857	24.2429	68.7143	0	2007	7	0.0888
320	0	7.29636	28.813	32.3805	25.5403	71.3896	0	2007	8	0.729636
321	1	22.35	27.7429	30.7857	24.4571	69.2857	0	2007	9	2.235
322	1	0.374545	28.4192	31.659	25.4186	67.8409	0	2007	10	0.0374545
323	0	0	28.9714	33.1286	25.8714	64.1429	0	2007	11	0
324	0	26.92	29.0857	32.9857	25.7	68.4286	0	2007	12	2.692
325	0	0	29.7143	33.6571	25.2429	62.5714	0	2007	13	0
326	0	5.84	29.1714	32.7714	26.2	68.5714	0	2007	14	0.584
327	1	17.02	29.7857	33.8143	26.3571	69.7143	0	2007	15	1.702
328	1	0	30.8571	34.9857	27.7143	68.1429	0	2007	16	0
329	0	4.06	31.0857	34.9571	27.4	62.5714	0	2007	17	0.406
330	0	0	30.8714	34.5571	27.6	64	0	2007	18	0
331	0	35.7883	29.7429	33.4	26.0286	73.4286	0	2007	19	3.57883
332	0	1.99	31.1143	34.2143	27.4857	69.5714	0	2007	20	0.199
333	0	50.5183	29.1857	32.2571	26.1286	79.4286	0	2007	21	5.05183
334	1	60.2736	29.5286	32.5857	26.5714	78.2857	0	2007	22	6.02736
335	1	1.02	30.7143	33.6857	27.5	73.8571	0	2007	23	0.102
336	2	1.01	31.1	34.6143	28.0714	69.2857	0	2007	24	0.101
337	1	9.14	29.6143	32.9429	27.0714	75.7143	0	2007	25	0.914
338	0	31.74	29.6857	33.5143	25.7143	76.1429	0	2007	26	3.174
339	1	34.8	29.3	32.1857	25.7857	76.2857	0	2007	27	3.48
340	2	66.55	28.8286	31.5429	26.2714	79.5714	0	2007	28	6.655
341	4	23.11	29.9571	32.7714	27.2143	75.7143	0	2007	29	2.311
342	3	72.2658	29.7143	32.9143	26.2	74	0	2007	30	7.22658
343	2	21.6	29.6429	32.5571	26.7571	76.7143	0	2007	31	2.16
344	0	257.3	28.4286	30.7429	26.0143	80.8571	1	2007	32	25.73
345	3	265.44	27.4286	29.3	25.5429	85.5714	1	2007	33	26.544
346	21	48	28.4571	31.6857	25.5857	80.2857	0	2007	34	4.8
347	20	28.425	27.3486	29.9657	25.1214	83.6	0	2007	35	2.8425
348	6	77.47	30.0571	32.5	26.6571	76.2857	0	2007	36	7.747
349	5	43.19	28.9	31.6	26.4571	80.4286	0	2007	37	4.319
350	6	125.21	27.7286	30.2	25.6286	84.7143	0	2007	38	12.521
351	5	101.86	27.6571	30.3714	24.9571	84.7143	0	2007	39	10.186
352	11	67.82	27.4286	29.9714	25.3429	83.8571	0	2007	40	6.782
353	23	17.3325	28.6286	31.3286	25.8	76.5714	0	2007	41	1.73325
354	19	33.78	29.1286	32.1	26.5	69.8571	0	2007	42	3.378
355	4	47.75	27.5429	29.4429	25.2	81	0	2007	43	4.775
356	4	40.4382	28.6714	31.5429	25.7571	75.5714	0	2007	44	4.04382
357	2	38.11	28.0714	31.0571	25.0286	78.7143	0	2007	45	3.811
358	6	105.14	27.3143	30.5857	24.1	75.4286	0	2007	46	10.514
359	0	68.83	27.3143	29.5429	24.9429	76.5714	0	2007	47	6.883
360	4	66.04	25.8	29.0857	23.2286	77.2857	0	2007	48	6.604
361	5	9.65	27.0286	29.7	24.7571	74.4286	0	2007	49	0.965
362	4	6.86	28.5286	32.0429	25.1857	71.8571	0	2007	50	0.686
363	3	0	28.0714	31.3	24.6286	69.1429	0	2007	51	0
364	2	33.53	27.725	29.9625	24.8	76.875	0	2007	52	3.353
365	2	0	26.7714	29.7714	24.1429	70.1429	0	2008	1	0
366	4	45.97	26.9857	29.9857	24.1143	75.8571	0	2008	2	4.597
367	0	8.89	27.0429	30.1857	25.0143	74.1429	0	2008	3	0.889
368	1	1.45909	27.9429	31.7714	24.7714	70.2857	0	2008	4	0.145909
369	0	7.11	28.1714	31.8571	25.1571	68.7143	0	2008	5	0.711
370	1	0.761818	26.9688	29.9286	24.3377	72.8831	0	2008	6	0.0761818
371	3	1.015	26.426	29.1805	24.2377	68.4935	0	2008	7	0.1015
372	3	2.54	26.6286	30.1286	23.8714	74.8571	0	2008	8	0.254
373	0	15.75	26.5	29.3143	23.9571	77.1429	0	2008	9	1.575
374	1	0	26.7286	29.7571	23.8857	68.4286	0	2008	10	0
375	2	0	28.5	32.0714	25.5286	71.5714	0	2008	11	0
376	2	13.97	29.3286	32.9571	25.6429	67.7143	0	2008	12	1.397
377	0	2.54	29.4143	32.6857	26.5857	71.7143	0	2008	13	0.254
378	0	8.13	29.8429	33.7714	26.4571	68.2857	0	2008	14	0.813
379	1	2.19182	29.952	33.7325	26.8143	66.5844	0	2008	15	0.219182
380	2	92.46	30.5	34.6857	26.4	64.2857	0	2008	16	9.246
381	1	27.17	29.7143	32.7429	26.8571	70.1429	0	2008	17	2.717
382	0	36.07	29.7857	33.5	26.3714	75.4286	0	2008	18	3.607
383	5	64.27	28.9429	32.6429	25.3429	78.2857	0	2008	19	6.427
384	5	9.15	28.1571	30.6429	25.7571	79	0	2008	20	0.915
385	5	67.31	28.1714	31.0429	25.3571	80.2857	0	2008	21	6.731
386	7	30.99	29.4286	31.7714	26.4286	76.1429	0	2008	22	3.099
387	9	8.54364	30.8481	34.0662	27.5143	67.4416	0	2008	23	0.854364
388	4	15.954	29.9571	33.0714	27.6143	74	0	2008	24	1.5954
389	4	234.688	27.9643	31.2329	25.3757	79.4	0	2008	25	23.4688
390	0	15.49	29.2857	31.7	25.8	76.7143	0	2008	26	1.549
391	8	55.74	28.8	31.6286	25.9143	78.7143	0	2008	27	5.574
392	3	55.88	28.7857	31.6	26.2429	79.5714	0	2008	28	5.588
393	4	110.74	28.2143	31.1286	25.2857	80.5714	0	2008	29	11.074
394	3	98.3	28.5	31.5143	26.2286	80.4286	0	2008	30	9.83
395	4	218.7	26.6143	29.4571	24.5714	86.4286	1	2008	31	21.87
396	5	29.97	28.5	31.5714	25.8714	79.5714	0	2008	32	2.997
397	9	181.763	27.9	31.1514	25.65	82.8429	0	2008	33	18.1763
398	7	99.57	28.3571	30.9714	25.5714	80.4286	0	2008	34	9.957
399	5	82.54	28.4429	32.0429	24.7714	77.7143	0	2008	35	8.254
400	7	16.25	28.9714	32.5429	25.9	76.5714	0	2008	36	1.625
401	7	207.77	27.9571	30.1286	25.6571	83.1429	0	2008	37	20.777
402	10	15.445	28.8429	31.1286	25.8143	79.5714	0	2008	38	1.5445
403	18	131.82	27.8	30.3571	25.3	81.5714	0	2008	39	13.182
404	5	69.09	28.1286	31.0571	25.1143	81.4286	0	2008	40	6.909
405	10	45.21	28.3857	31.0714	25.8429	79.7143	0	2008	41	4.521
406	7	12.44	28.9286	31.4714	26.4714	76.5714	0	2008	42	1.244
407	1	11.44	29.7571	33.0286	26.8857	74.1429	0	2008	43	1.144
408	5	27.453	28.0857	30.3286	25.9286	80.7143	0	2008	44	2.7453
409	3	21.3882	28	31.4857	25.3571	78.8571	0	2008	45	2.13882
410	4	45.97	28.2429	31.0143	25.4571	76.1429	0	2008	46	4.597
411	7	15.24	28.2143	31.0286	25.3	76.2857	0	2008	47	1.524
412	5	43.44	28.5857	32.1143	25.3	71.8571	0	2008	48	4.344
413	2	32.7482	27.3571	30.4	25.1143	71.7143	0	2008	49	3.27482
414	5	12.19	27.3	30.2429	24.6286	76	0	2008	50	1.219
415	0	3.048	26.6571	29.1286	23.3571	68.7143	0	2008	51	0.3048
416	2	19.81	27.0445	29.7556	24.8444	76.2222	0	2008	52	1.981
417	4	7.11	25.7857	27.9429	22.2857	69	0	2009	1	0.711
418	0	9.14	24.9714	27.1714	22.6571	72	0	2009	2	0.914
419	2	0	26.1	28.9286	23.3286	73.7143	0	2009	3	0
420	0	20.07	26.9429	29.6429	23.5	76.1429	0	2009	4	2.007
421	0	0	26.9	29.8714	23.9286	72.7143	0	2009	5	0
422	0	9.15	26.9857	30.0714	24.2429	74.1429	0	2009	6	0.915
423	0	1.87273	27.8	30.4857	25.3	77.7143	0	2009	7	0.187273
424	0	3.3	29.0857	32.2714	25.3714	69.2857	0	2009	8	0.33
425	0	2.55	28.7857	32.1	25.7429	68.4286	0	2009	9	0.255
426	0	0	29.5857	32.9429	26.4857	66	0	2009	10	0
427	0	11.18	28.6714	31.5143	25.9286	70.5714	0	2009	11	1.118
428	0	42.93	29.2571	32.7286	26.1857	72.4286	0	2009	12	4.293
429	1	0.25	29.1429	31.9429	26.3429	72	0	2009	13	0.025
430	2	5.08	29.3429	33.1	26.4	69	0	2009	14	0.508
431	0	0	30.5571	33.8714	27.4857	67.8571	0	2009	15	0
432	1	89.66	28.8714	32.1143	26.5286	80.7143	0	2009	16	8.966
433	2	5.08	28.6429	31.1286	26.0571	79.4286	0	2009	17	0.508
434	1	52.03	28.0714	30.6286	25.6286	76.4286	0	2009	18	5.203
435	4	146.56	28.4429	31.3714	25.0571	77.5714	0	2009	19	14.656
436	2	8.08	30.1429	33.0429	27.2571	71	0	2009	20	0.808
437	5	0	30.9286	34.6	27.2714	69	0	2009	21	0
438	1	158.49	27.7429	30.6857	25.4714	85	0	2009	22	15.849
439	1	213.87	27.9857	30.4429	25.1429	84.2857	0	2009	23	21.387
440	3	80.9308	28.1429	30.3143	25.3429	83.2857	0	2009	24	8.09308
441	7	38.6	29.0286	31.5429	26.0714	79.5714	0	2009	25	3.86
442	1	26.16	29.6143	32.4143	26.5714	75.4286	0	2009	26	2.616
443	6	7.63	28.6714	31.6857	25.7429	80.4286	0	2009	27	0.763
444	1	139.2	28.1	31.0143	25.4143	83	0	2009	28	13.92
445	4	254	27.5143	29.8571	25.5714	85.4286	0	2009	29	25.4
446	8	145.04	28.6286	31.1571	26.3286	82	1	2009	30	14.504
447	12	119.62	28.3714	30.6143	25.8	85.5714	0	2009	31	11.962
448	6	81.03	29.3714	31.0429	27.4143	81.1429	0	2009	32	8.103
449	6	14.99	28.6714	31.0857	26.1286	80.1429	0	2009	33	1.499
450	10	122.18	29.5143	32.2714	26.1857	79.5714	0	2009	34	12.218
451	9	56.39	29	31.2429	26.3286	81.1429	0	2009	35	5.639
452	6	222.26	26.8286	28.2286	25.0429	89.1429	0	2009	36	22.226
453	3	154.69	27.9143	30.3714	25.2571	83.2857	0	2009	37	15.469
454	22	79.75	28.4571	31.2429	26	81.2857	0	2009	38	7.975
455	17	375.91	27.7429	30.0714	24.9	83.5714	1	2009	39	37.591
456	16	53.8208	28.5571	30.2571	26.1143	82.4286	1	2009	40	5.38208
457	255	44.2	27.8143	30.2429	25.5429	80.7143	1	2009	41	4.42
458	75	37.1079	28.6571	31.4	25.5143	79.4286	0	2009	42	3.71079
459	13	6.1	28.4	31.1429	25.5857	71.5714	1	2009	43	0.61
460	9	55.34	27.0286	29.9429	23.6143	77.7143	0	2009	44	5.534
461	3	15.75	28.6429	31.5	25	75	0	2009	45	1.575
462	7	26.42	28.5857	31.7143	25.5571	74.2857	0	2009	46	2.642
463	4	22.1	28.1571	31.5429	24.6286	73	0	2009	47	2.21
464	0	0	28.3	31.5	25.3857	68.4286	0	2009	48	0
465	2	0	26.9	29.1286	24.1571	68.5714	0	2009	49	0
466	2	5.08	27.7429	30.3143	25.2571	71.2857	0	2009	50	0.508
467	0	2.8	26.4714	28.9429	24.0143	73.8571	0	2009	51	0.28
468	1	0	27.2	30.275	23.3625	72.25	0	2009	52	0
469	1	0	27.8	30.7857	24.2286	72.2857	0	2010	1	0
470	1	0	27.2714	29.9429	24.7429	70.7143	0	2010	2	0
471	1	6.61	27.0429	29.8286	24.0143	73	0	2010	3	0.661
472	1	0	26.8857	29.9857	24.3143	69.1429	0	2010	4	0
473	0	0	27.8	30.9286	24.6571	67.8571	0	2010	5	0
474	0	0	28.7143	32.5429	24.9	62.1429	0	2010	6	0
475	0	0	28.0857	31.4571	24.9286	66.7143	0	2010	7	0
476	0	0	28.5429	32.1714	25.6286	70.1429	0	2010	8	0
477	0	0	28.9286	32.7429	25.7	64	0	2010	9	0
478	0	0	29.5571	32.9571	26.6429	67.2857	0	2010	10	0
479	0	4.06	29.2429	32.6857	26.0857	68.1429	0	2010	11	0.406
480	0	2.03	29.4143	33.1	26.2571	65.7143	0	2010	12	0.203
481	1	0	28.9143	31.9857	26.1714	65.8571	0	2010	13	0
482	1	0	30.3571	34.3429	26.9	63.4286	0	2010	14	0
483	1	6.1	30.3571	34.1143	27.0571	63.4286	0	2010	15	0.61
484	2	0	30.7	34.5857	27.4143	61.7143	0	2010	16	0
485	0	11.17	30.3857	34.2857	26.6571	69.8571	0	2010	17	1.117
486	0	7.62	31.0143	34.4857	27.9714	70.4286	0	2010	18	0.762
487	0	0	31.9714	36.0429	27.5143	63.7143	0	2010	19	0
488	1	0	31.8143	35.7286	28.7571	63.8571	0	2010	20	0
489	0	0	31.4857	34.0143	29.1429	73.7143	0	2010	21	0
490	2	28.7	29.9571	32.4286	27.1429	79	0	2010	22	2.87
491	0	26.42	29.8857	32.8429	27.4429	79.5714	0	2010	23	2.642
492	2	120.354	30.5714	34.8143	26.2143	75.4286	0	2010	24	12.0354
493	0	92.97	30.1714	33.9571	26.6429	76	0	2010	25	9.297
494	2	113.02	29.5714	32.8571	26.0286	80.2857	0	2010	26	11.302
495	6	20.07	30.2	33.5143	26.8143	74	0	2010	27	2.007
496	4	18.6908	29.1429	32.1143	25.0857	76.1429	1	2010	28	1.86908
497	0	28.97	28.6429	32.6857	26.1714	79.1429	0	2010	29	2.897
498	3	108.72	28.6	32.1429	25.7429	80.5714	0	2010	30	10.872
499	7	98.8	28.8571	32.2429	25.8571	80	0	2010	31	9.88
500	5	61.71	28.5714	30.8	26.5429	81.7143	0	2010	32	6.171
501	2	38.1	28.9857	32.1429	26.1429	78.7143	0	2010	33	3.81
502	7	90.42	28.2286	31.5571	25.2429	80.4286	0	2010	34	9.042
503	4	98.05	28.3429	32.2	25.5286	82	0	2010	35	9.805
504	9	50.04	29.3714	32.4143	26.3143	77.5714	0	2010	36	5.004
505	7	83.56	29.1286	32.0714	26.4286	76.8571	0	2010	37	8.356
506	8	140.2	28.8571	31.6714	25.4857	78.1429	0	2010	38	14.02
507	1	22.6	29.2286	32.3	26.4714	76.1429	0	2010	39	2.26
508	5	85.09	28.9714	31.9143	25.7429	76.1429	0	2010	40	8.509
509	5	34.3	28.9714	31.5571	26.5	80	0	2010	41	3.43
510	2	151.89	28.1429	31.1	24.8286	82.2857	0	2010	42	15.189
511	2	52.2635	28.0181	30.9542	25.3567	81.5119	0	2010	43	5.22635
512	5	8.989	28.3903	30.6692	26.1831	76.4188	0	2010	44	0.8989
513	9	97.54	27.8714	31	25.6429	83.7143	0	2010	45	9.754
514	1	4.57	28.7857	31.7857	25.9857	76.1429	0	2010	46	0.457
515	3	58.16	28.3857	31.5143	25.7571	78.7143	0	2010	47	5.816
516	5	0.51	28.4571	30.8143	25.9429	74	0	2010	48	0.051
517	6	39.88	28.1571	30.9714	25	73.7143	0	2010	49	3.988
518	1	0.25	28.1	30.6143	25.4571	76.4286	0	2010	50	0.025
519	1	31.75	27.3143	30.1286	24.9143	76.7143	0	2010	51	3.175
520	1	5.33	26.825	29.0875	24.5125	77.75	0	2010	52	0.533
521	0	0	26.7857	30.1571	23.5	69	0	2011	1	0
522	0	5.08	27.1571	29.6714	24.8286	74.5714	0	2011	2	0.508
523	1	66.04	26.4286	29.3429	24.1429	75.5714	0	2011	3	6.604
524	0	16	27.1143	30.2857	24.8571	72.8571	0	2011	4	1.6
525	2	0	26.0429	29.4	23.0286	67.1429	0	2011	5	0
526	0	0.51	28	30.9857	25.3429	75.4286	0	2011	6	0.051
527	1	0	27.4571	30.2286	24.2857	70.7143	0	2011	7	0
528	0	0	27.1429	30.4714	23.9	66.4286	0	2011	8	0
529	0	21.08	27.2857	30.3143	24.4714	72.1429	0	2011	9	2.108
530	0	11.18	27.2857	30.1143	24.6571	75.1429	0	2011	10	1.118
531	0	201.93	27.9571	31.6143	25.2143	67	0	2011	11	20.193
532	1	0	28.8286	32.3714	26.0571	67.1429	0	2011	12	0
533	0	0	28.1	32.4429	25.6143	66.5714	0	2011	13	0
534	0	0	27.4286	30.9286	24.7143	68.5714	0	2011	14	0
535	0	2.04	28.0143	31.7429	24.7571	64.4286	0	2011	15	0.204
536	0	0	29.1571	32.8714	26.2714	69.2857	0	2011	16	0
537	0	0	30.3429	34.0429	26.9714	66.7143	0	2011	17	0
538	0	1.02	30.8143	34.5	27.8857	68.1429	1	2011	18	0.102
539	0	50.04	28.8143	31.6857	25.6429	78.8571	1	2011	19	5.004
540	0	15.5	30.6714	34.8429	27.4	70.5714	1	2011	20	1.55
541	4	95.25	29.2286	33.1	25.9714	79.7143	1	2011	21	9.525
542	1	45.97	29.4714	32.5	27.1571	81.1429	1	2011	22	4.597
543	3	171.95	29.4857	33.5857	26.7571	74.8571	0	2011	23	17.195
544	3	57.91	30.2	33.6571	26.7286	71.7143	0	2011	24	5.791
545	1	405.9	26.7714	29.2	24.1857	87.5714	1	2011	25	40.59
546	4	290.06	28.7286	31.2143	25.4857	78.7143	1	2011	26	29.006
547	31	136.64	27.9429	30.7714	25.6857	81.4286	0	2011	27	13.664
548	32	124.72	27.8571	30.0429	25.1857	82	0	2011	28	12.472
549	14	0.25	29.8429	31.8143	27.4857	76.5714	0	2011	29	0.025
550	12	188.99	27.4286	30.3143	25.4714	85.8571	1	2011	30	18.899
551	7	249.18	26.9714	28.9286	24.7143	88.2857	1	2011	31	24.918
552	40	68.83	28.5	31.2857	25.3857	80.7143	0	2011	32	6.883
553	46	17.78	28.6429	32.1857	25.6857	79	0	2011	33	1.778
554	16	50.03	28.5857	30.4571	26.4429	82	0	2011	34	5.003
555	5	162.31	27.7429	29.9429	25.2429	85.2857	1	2011	35	16.231
556	5	12.7	28.2	31.1571	25.7	82.5714	0	2011	36	1.27
557	11	56.9	28.7143	31.1857	25.7714	78.8571	0	2011	37	5.69
558	7	35.56	28.5143	31.0286	26.3571	80.2857	0	2011	38	3.556
559	5	96.01	27.9429	30.2143	25.7286	81.4286	1	2011	39	9.601
560	2	51.05	28.1	30.8571	25.3429	80.5714	0	2011	40	5.105
561	30	152.14	27.4143	30.8143	25.0143	84	0	2011	41	15.214
562	13	38.36	28.8571	31.5571	26.3857	78.2857	0	2011	42	3.836
563	8	17.01	29.1571	32.7571	26.8143	71.5714	0	2011	43	1.701
564	4	44.733	28.2	31.0429	25.1286	75.8571	0	2011	44	4.4733
565	1	114.05	28.4429	31.3286	25.6	79.8571	0	2011	45	11.405
566	4	31.24	28.3571	31.5	25.4571	75.5714	0	2011	46	3.124
567	4	19.82	28.5571	31.6429	25.8571	73.7143	0	2011	47	1.982
568	0	17.77	28.5857	31.8286	26.2857	72.7143	0	2011	48	1.777
569	0	126.99	26.7429	29.4857	24.2	83	0	2011	49	12.699
570	1	21.85	27.8857	30.7571	25.8571	78.4286	0	2011	50	2.185
571	0	26.42	27.4143	30.4	24.4	78.1429	0	2011	51	2.642
572	1	4.32	27.5875	29.9375	25.4875	70.125	0	2011	52	0.432
573	3	4.32	27.2	29.4571	25.1429	76.1429	0	2012	1	0.432
574	0	14.73	27.6286	30.2714	24.7143	71	0	2012	2	1.473
575	0	23.88	27.9143	30.4	25.4143	75.1429	0	2012	3	2.388
576	1	1.02	27.5857	30.2	24.5571	70.5714	0	2012	4	0.102
577	2	4.06	27.2429	30.1429	24.9286	74.4286	0	2012	5	0.406
578	0	0	27.5857	30.6286	24.9143	69.8571	0	2012	6	0
579	0	59.7	26.8857	29.5	24.6571	80.2857	0	2012	7	5.97
580	0	16.8309	28.3286	32.2286	24.6286	72.2857	0	2012	8	1.68309
581	3	11.94	29.0571	32.5571	25.8714	67.8571	0	2012	9	1.194
582	1	0	29.2143	32.7714	25.5429	65.1429	0	2012	10	0
583	0	3.81	28.2714	31.4	25.1857	71.2857	0	2012	11	0.381
584	0	4.83	28.2429	31.6143	25.1286	74.1429	0	2012	12	0.483
585	0	72.9227	27.5805	30.3896	25.0325	76.1039	1	2012	13	7.29227
586	0	4.07	29.5857	33.3	25.8571	70.4286	0	2012	14	0.407
587	0	0	30.1857	34.3	26.3286	66	0	2012	15	0
588	1	0	30.5286	34.6286	26.1	61.8571	0	2012	16	0
589	1	18.8436	30.9571	34.8351	27.0948	66.4935	0	2012	17	1.88436
590	0	92.92	30.1571	34.5571	26.9571	73.4286	0	2012	18	9.292
591	1	59.95	30.4429	34.2	26.4286	73	0	2012	19	5.995
592	3	13.47	30.0714	33.9714	26.8	74.4286	0	2012	20	1.347
593	1	13.72	29.9143	33.0143	26.6429	75.8571	0	2012	21	1.372
594	1	74.17	29.3429	32.7714	26.2286	80.1429	0	2012	22	7.417
595	1	16.26	29.4	32.0286	26.7429	78.4286	0	2012	23	1.626
596	3	83.57	28.5571	31.1571	26.5143	80.5714	0	2012	24	8.357
597	2	56.13	29.3143	32.6429	25.8857	75.7143	0	2012	25	5.613
598	6	51.3	28.1857	31.1857	25.9571	79.5714	0	2012	26	5.13
599	6	148.35	27.4429	30.3857	24.8143	83.7143	0	2012	27	14.835
600	0	69.6	28.9	32.9143	25.6714	78.1429	0	2012	28	6.96
601	14	137.16	28	31.2714	25.3286	81.7143	0	2012	29	13.716
602	8	148.59	27.9286	31.1571	25.0857	81.4286	0	2012	30	14.859
603	17	183.64	27.3571	29.4714	24.9429	87.2857	0	2012	31	18.364
604	31	984	26.2286	29.1857	23.9143	89.1429	1	2012	32	98.4
605	73	46.49	27.4571	29.5857	24.8857	84.7143	1	2012	33	4.649
606	321	23.12	27.6286	30.6571	25.1286	84.2857	0	2012	34	2.312
607	52	36.83	28.2143	31.3571	25.4429	80.7143	0	2012	35	3.683
608	10	118.62	27.8286	31.4	24.9429	82.2857	0	2012	36	11.862
609	12	201.68	27.5571	30.9	25.2	83.1429	1	2012	37	20.168
610	12	277.62	27.0571	29.7857	24.8429	86.1429	1	2012	38	27.762
611	13	19.56	28.7714	31.9	26.0857	81.8571	1	2012	39	1.956
612	18	179.34	26.6857	29.4429	23.7571	82.7143	0	2012	40	17.934
613	11	147.07	28.3143	31.4714	25.6571	78.4286	0	2012	41	14.707
614	5	0.25	28.8571	32.3143	25.9143	71.4286	0	2012	42	0.025
615	1	141.48	27.6143	31.1857	24.8429	74.8571	0	2012	43	14.148
616	0	6.1	28.2429	31.3857	24.8571	71.1429	0	2012	44	0.61
617	1	37.289	28.6429	31.6857	25.7714	75.8571	0	2012	45	3.7289
618	2	9.394	28.3429	31.8286	25.7143	75	0	2012	46	0.9394
619	2	1.52	28.9286	31.9571	25.7286	73.4286	0	2012	47	0.152
620	0	0	28.6857	32.4286	25.0571	67.2857	0	2012	48	0
621	0	2.03	28.5571	31.4	25.7714	75.2857	0	2012	49	0.203
622	2	5.08	28.4857	31.9	25.8857	72.2857	0	2012	50	0.508
623	0	30.99	28.0429	31.6429	25.3	74	0	2012	51	3.099
624	0	17.53	27.1778	30.7	24.7444	78.6667	0	2012	52	1.753
